# Supplementary material for: Analysis of the Incidence of Ocular Extraintestinal Manifestations in Inflammatory Bowel Disease Patients: A Systematic Review
Source: Diagnostics (Basel). 2024 Dec 14;14(24):2815. doi: 10.3390/diagnostics14242815 (PMC11675585; doi:10.3390/diagnostics14242815)
Supplement: Supplementary file 1 [file diagnostics-14-02815-s001.zip]

Archive with 1 entries (1 files):
- diagnostics-3326274-supplementary.pdf
